# Supplementary material for: A Time-Dependent Hierarchical Model for Elastic and Inelastic Scattering Data Analysis of Aerogels and Similar Soft Materials
Source: Gels. 2022 Apr 12;8(4):236. doi: 10.3390/gels8040236 (PMC9025713; doi:10.3390/gels8040236)
Supplement: Supplementary file 1 [file gels-08-00236-s001.zip]

Archive with 1 entries (1 files):
- gels-1611270-supplementary.pdf
